# Supplementary material for: HO‐1 in lymph node metastasis predicted overall survival in patients with esophageal squamous cell carcinoma receiving neoadjuvant chemoradiation therapy
Source: Cancer Rep (Hoboken). 2021 Jul 15;5(3):e1477. doi: 10.1002/cnr2.1477 (PMC8955080; doi:10.1002/cnr2.1477)
Supplement: Supplementary file 1 — Supplementary Table S1 Features of the primary antibodies used in immunostaining of this study. [file CNR2-5-e1477-s002.xlsx]

## Sheet: Sheet1
Supplementary Table 1. Characteristics of the primary antibodies used in this study.
Antibody	Clone	Vendor	Dilution	Antigen retrieval	Buffer pH
Nrf2	─	Santa Cruz Biotechnology, Inc., Santa Cruz, CA	1/100	AC, 121℃, 5 min	6
Keap1	─	Proteintech, Chicago, IL, USA	1/200	AC, 121℃, 5 min	6
HO-1	─	Abcam, Inc., Cambridge, UK	1/800	AC, 121℃, 5 min	6
TXNRD1	─	Abcam, Inc., Cambridge, UK	1/200	AC, 121℃, 5 min	6
8-OHdG	N45.1	Japan Institute for the Control of Aging, Fukuroi, Japan	1/50	MW, 95℃, 15 min	6
Ki-67	MIB-1	Agilent Technologies, Santa Clara, CA, USA	Ready-to-use	EnVision FLEX.	High pH
