# Supplementary material for: HO‐1 in lymph node metastasis predicted overall survival in patients with esophageal squamous cell carcinoma receiving neoadjuvant chemoradiation therapy
Source: Cancer Rep (Hoboken). 2021 Jul 15;5(3):e1477. doi: 10.1002/cnr2.1477 (PMC8955080; doi:10.1002/cnr2.1477)
Supplement: Supplementary file 2 — Supplementary Table S2 Tumor regression grade of the plausible positive metastatic lymph nodes and effectiveness of chemoradiation therapy in the study participants. [file CNR2-5-e1477-s001.xlsx]

## Sheet: Sheet1
Supplementary Table 2. Tumor regression grade of the pp-MLN and CRER of the participating patients.
Case	pp-MLN	Grade 0	Grade 1a	Grade 1b	Grade 2	Grade 3	CRER	LCRER / HCRER
1	4		1	3			0	LCRER
2	1			1			0	LCRER
3	3		1	1		1	33.3333	LCRER
4	3			1	1	1	66.6667	HCRER
5	1		1				0	LCRER
6	4	1	3	1			0	LCRER
7	1			1			0	LCRER
8	2			2			0	LCRER
9	1				1		100	HCRER
10	2			1	1		50	HCRER
11	3	1			1	1	66.6667	HCRER
12	2				1	1	100	HCRER
13	1		1				0	LCRER
14	2	1	1				0	LCRER
15	2			1	1		50	HCRER
16	1				1		100	HCRER
17	2		2				0	LCRER
18	2			1	1		50	HCRER
19	1				1		100	HCRER
20	6		4		1	1	33.3333	LCRER
21	1		1				0	LCRER
22	1				1		100	HCRER
23	2		2				0	LCRER
24	4		4				0	LCRER
25	3			2	1		33.3333	LCRER
pp-MLN, plausible-positive metastatic lymph nodes; CRER, chemoradiation therapy effective rate; LCRER, low chemoradiation therapy effective rate; HCRER, high chemoradiation therapy effective rate.
