# Supplementary material for: HO‐1 in lymph node metastasis predicted overall survival in patients with esophageal squamous cell carcinoma receiving neoadjuvant chemoradiation therapy
Source: Cancer Rep (Hoboken). 2021 Jul 15;5(3):e1477. doi: 10.1002/cnr2.1477 (PMC8955080; doi:10.1002/cnr2.1477)
Supplement: Supplementary file 3 — Supplementary Table S3 Clinicopathological features of participants. [file CNR2-5-e1477-s003.xlsx]

## Sheet: Sheet1
Supplementay Table 3. Clinicopathological features of LCRER and HCRER groups.
		Ineffective (LCRER)	Effective (HCRER)
Clinicopathological features	N	15 (60%)	10 (40%)	P
Age ≧65	10	5	5	0.4422
Age ＜65	15	10	5
Male	23	14	9	1
Female	2	1	1
Smoker	20	12	8	1
Non-smoker	5	3	2
Main location				0.9483
Upper thoracic	2	2	0
Mid-thoracic	16	8	8
Lower thoracic	4	3	1
Esophagogastric junction	3	2	1
pT†				0.3184
pT1	3	2	1
pT2	8	3	5
pT3	14	10	4
pN†				0.4018
pN1	17	9	8
pN2	8	6	2
Pathological stage†				1
Stage Ⅱ	5	3	2
Stage Ⅲ	20	12	8
Differentiation†				0.6069
G1	4	3	1
G2	12	7	5
G3	9	5	4
Microlymphatic invasion				0.6965
Absence	11	6	5
Presence	14	9	5
Microvascular invasion				0.2406
Absence	11	5	6
Presence	14	10	4
Histological efficacy (Primary tumor)‡				0.028*
Ineffective (Grade 0-1b)	17	13	4
Effective (Grade 2)	8	2	6
RECIST§				0.6668
PR	8	4	4
SD	17	11	6
* Statistical significance
LN, lymph node, LCRER, low chemoradiation therapy effective rate; HCRER, high chemoradiation therapy effective rate.
†Tumor-node-metastasis (TNM) classification based on the 8th edition of the TNM classification of malignant tumors
‡ Histopathological features based on the Japanese Classification of Esophageal Cancer, 11thedition (Japan Esophageal Society 2015)
§New response evaluation criteria in solid tumors: revised RECIST guideline (version 1.1)
